# Supplementary material for: Meat Quality in Katerini and Podolian Young Bulls Raised on Pasture: A Comparison between Organic Production Systems in Greek and Italian Environments
Source: Animals (Basel). 2023 Oct 5;13(19):3102. doi: 10.3390/ani13193102 (PMC10571818; doi:10.3390/ani13193102)
Supplement: Supplementary file 1 [file animals-13-03102-s001.zip]

Archive with 1 entries (1 files):
- animals-2628426-supplementary.pdf
